# Supplementary material for: Exploring knowledge of first aid in epistaxis—25 years on
Source: PLoS One. 2025 Jan 15;20(1):e0315092. doi: 10.1371/journal.pone.0315092 (PMC11734979; doi:10.1371/journal.pone.0315092)
Supplement: S1 File — (XLSX) [file pone.0315092.s001.xlsx]

## Sheet: Patient
Progress	Q15	Q15	Q15_5_TEXT	Q1	Q2	Q3	Q4	Q5	Q6	Q7	Q7_1_TEXT	Q10	Q10_6_TEXT	Q11
Progress	I am 16 years old or over and agree to take part in this study	Which City/Hospital are you in today? - Selected Choice	Which City/Hospital are you in today? - Other (give details) - Text	Have you ever had a nose bleed?	Pinching the nose?	If you would pinch the nose - where would you pinch?	Plugging or blocking the nostril(s)?	Holding your head forwards?	Holding your head backwards?	Using other method? (Please specify.) - Selected Choice	Using other method? (Please specify.) - Yes - Text	Who taught you to stop your nose bleeding? - Selected Choice	Who taught you to stop your nose bleeding? - Other (please specify) - Text	Do you take any of the medications listed below? (Please tick all that apply.)
100	Yes	Sheffield		Yes	Yes	IM_1MopC9vkLmhKpJs.	No	No	Yes	No		Online		I do not take any other the medications listed above
100	Yes	Cambridge		Yes	No	I would not pinch the nose	Yes	Yes	No	Yes	I ice	Other (please specify)	Me	I do not take any other the medications listed above
100	Yes	Cambridge		Yes	Yes	IM_78TAhz98V6BJ26y	Yes	No	No	No		Online		I do not take any other the medications listed above
100	Yes	Sheffield		Yes	Yes	IM_1MopC9vkLmhKpJs	No	Yes	No	No		School		I do not take any other the medications listed above
100	Yes	Cambridge		Yes	Yes	IM_1MopC9vkLmhKpJs	No	Yes	No	No		Other (please specify)	1st aid teacher	I do not take any other the medications listed above
100	Yes	Sheffield		Yes	Yes	IM_78TAhz98V6BJ26y	Yes	No	No	Yes	Icing the bridge of the nose	GP		I do not take any other the medications listed above
100	Yes	Sheffield		No	Yes	IM_1MopC9vkLmhKpJs	Yes	Yes	No	No		Parent(s)		I do not take any other the medications listed above
100	Yes	Other (give details)	Addenbrookes cambridge	Yes	Yes	IM_78TAhz98V6BJ26y	No	Yes	No	No		Parent(s)		I do not take any other the medications listed above
100	Yes	Cambridge		Yes	Yes	IM_1MopC9vkLmhKpJs	No	No	Yes	No		Parent(s)		I do not take any other the medications listed above
100	Yes	Cambridge		No	Yes	IM_1MopC9vkLmhKpJs	No	Yes	No	Yes	Pressure point above thumb	Other (please specify)	First aid	I do not take any other the medications listed above
100	Yes	Cambridge		Yes	Yes	IM_78TAhz98V6BJ26y	No	Yes	No	No		Nurse		I do not take any other the medications listed above
100	Yes	Cambridge		Yes	Yes	IM_1MopC9vkLmhKpJs	Yes	No	Yes	No		Parent(s)		I do not take any other the medications listed above
100	Yes	Cambridge		Yes	Yes	IM_78TAhz98V6BJ26y	Yes	Yes	No	No		Other (please specify)	First aid course, trial and error	I do not take any other the medications listed above
100	Yes	Cambridge		Yes	Yes	IM_78TAhz98V6BJ26y	No	Yes	No	No		Other (please specify)	First Aid course	Apixaban, Betrixaban, Dabigratran, Endoxaban, or Rivaroxaban
100	Yes	Cambridge		Yes	No	I would not pinch the nose	Yes	No	No	No		Other (please specify)	No one	I do not take any other the medications listed above
100	Yes	Cambridge		Yes	Yes	IM_1MopC9vkLmhKpJs	No	Yes	No	No		School		I do not take any other the medications listed above
100	Yes	Cambridge		Yes	Yes	IM_78TAhz98V6BJ26y	Yes	Yes	No	No		Other (please specify)	First aid course	Aspirin
100	Yes	Cambridge		Yes	Yes	IM_1MopC9vkLmhKpJs	No	Yes	No	No		Other (please specify)	Playing sports	I do not take any other the medications listed above
100	Yes	Cambridge		Yes	No	I would not pinch the nose	Yes	Yes	No	No		Nurse		Aspirin
100	Yes	Cambridge		Yes	No	I would not pinch the nose	Yes	No	No	No		Parent(s)		I do not take any other the medications listed above
100	Yes	Cambridge		No	Yes	IM_1MopC9vkLmhKpJs	No	No	No	No		Other (please specify)	No one	Aspirin
100	Yes	Cambridge		Yes	Yes	IM_1MopC9vkLmhKpJs	No	No	Yes	No		Parent(s)		I do not take any other the medications listed above
100	Yes	Cambridge		Yes	Yes	IM_1MopC9vkLmhKpJs	No	No	Yes	No		School		I do not take any other the medications listed above
100	Yes	Cambridge		Yes	No	I would not pinch the nose	Yes	No	Yes	No		Parent(s)		I do not take any other the medications listed above
100	Yes	Cambridge		Yes	Yes	IM_1MopC9vkLmhKpJs	No	Yes	No	No		Parent(s)		I do not take any other the medications listed above
100	Yes	Cambridge		Yes	No	I would not pinch the nose	Yes	No	No	Yes	Hold a tissue over nostrils until the blood clots	Parent(s)		I do not take any other the medications listed above
100	Yes	Cambridge		No	Yes	IM_78TAhz98V6BJ26y	Yes	No	Yes	No		Parent(s)		Warfarin
100	Yes	Cambridge		Yes	Yes	IM_78TAhz98V6BJ26y	No	Yes	No	No		Parent(s)		I do not take any other the medications listed above
14	Yes
100	Yes	Cambridge		Yes	Yes	IM_78TAhz98V6BJ26y	No	No	No	Yes	Pressure for at least 30min, perhaps some ice then more pressure	GP		I do not take any other the medications listed above
100	Yes	Cambridge		Yes	Yes	IM_1MopC9vkLmhKpJs	No	Yes	No	Yes	bite on cork	Other (please specify)	hospital in 1964	I do not take any other the medications listed above
100	Yes	Cambridge		No	Yes	IM_1MopC9vkLmhKpJs	Yes	No	Yes	No		School		I do not take any other the medications listed above
100	Yes	Sheffield		Yes	Yes	IM_1MopC9vkLmhKpJs	Yes	Yes	Yes	Yes	Cold Water	Parent(s)		Aspirin
100	Yes	Sheffield		Yes	No	I would not pinch the nose	Yes	No	Yes	No		Other (please specify)	Don't remember	I do not take any other the medications listed above
100	Yes	Cambridge		Yes	Yes	IM_1MopC9vkLmhKpJs	No	Yes	No	Yes	Cold compress	Parent(s)		I do not take any other the medications listed above
100	Yes	Sheffield		Yes	Yes	IM_78TAhz98V6BJ26y	Yes	Yes	No	Yes		Other (please specify)	Family members	I do not take any other the medications listed above
100	Yes	Cambridge		Yes	Yes	IM_1MopC9vkLmhKpJs	No	Yes	No	No		Other (please specify)	Army	I do not take any other the medications listed above
100	Yes	Cambridge		Yes	Yes	IM_1MopC9vkLmhKpJs	Yes	No	Yes	No		Parent(s)		I do not take any other the medications listed above
100	Yes	Chelmsford		Yes	Yes	IM_1MopC9vkLmhKpJs	No	Yes	No	No		Other (please specify)	Rugby	Aspirin
100	Yes	Cambridge		Yes	Yes	IM_1MopC9vkLmhKpJs	Yes	Yes	Yes	Yes		Online		I do not take any other the medications listed above
100	Yes	Bradford		Yes	Yes	IM_1MopC9vkLmhKpJs	No	Yes	No	No		School		I do not take any other the medications listed above
14	Yes
100	Yes	Chelmsford		No	Yes	IM_78TAhz98V6BJ26y	No	Yes	No	Yes	Make a bolster	GP		I do not take any other the medications listed above
100	Yes	Chelmsford		Yes	No	I would not pinch the nose	No	No	Yes	Yes	No	Parent(s)		I do not take any other the medications listed above
100	Yes	Chelmsford		Yes	No	I would not pinch the nose	Yes	No	No	No		Parent(s)		I do not take any other the medications listed above
100	Yes	Cambridge		Yes	No	IM_1MopC9vkLmhKpJs	Yes	No	Yes	No		Other (please specify)		I do not take any other the medications listed above
29	Yes	Cambridge		Yes
100	Yes	Peterborough		No	Yes	IM_1MopC9vkLmhKpJs	No	Yes	No	No		School		I do not take any other the medications listed above
100	Yes	Peterborough		No	Yes	IM_1MopC9vkLmhKpJs	No	Yes	No	Yes		School		I do not take any other the medications listed above
100	Yes	Cambridge		Yes	Yes	IM_1MopC9vkLmhKpJs	No	Yes	No	No		GP		I do not take any other the medications listed above
100	Yes	Chelmsford		No	Yes	IM_1MopC9vkLmhKpJs	No	No	No	Yes	Head upright	Other (please specify)	Not sure. Maybe 1st aid course at guides or when did scuba diving course	I do not take any other the medications listed above
100	Yes	Cambridge		Yes	Yes	IM_1MopC9vkLmhKpJs	Yes	Yes	No	No		Parent(s)		I do not take any other the medications listed above
100	Yes	Chelmsford		Yes	No	I would not pinch the nose	Yes	Yes	No	No		Nurse		I do not take any other the medications listed above
100	Yes	Cambridge		Yes	No	IM_1MopC9vkLmhKpJs	Yes	Yes	No	No		Online		I do not take any other the medications listed above
100	Yes	Chelmsford		Yes	No	I would not pinch the nose	Yes	Yes	No	Yes	Ice on bridge of nose. Sitting quietly	Parent(s)		Warfarin
100	Yes	Chelmsford		No	Yes	IM_1MopC9vkLmhKpJs	No	No	Yes	No		Online		Aspirin
100	Yes	Cambridge		Yes	Yes	IM_78TAhz98V6BJ26y	Yes	Yes	No	Yes	Desmopressin IM injections	Parent(s)		I do not take any other the medications listed above
29	Yes	Chelmsford		Yes
100	Yes	Chelmsford		Yes	Yes	IM_1MopC9vkLmhKpJs	No	Yes	No	No		Online		I do not take any other the medications listed above
100	Yes	Cambridge		Yes	No	I would not pinch the nose	No	Yes	No	No		Other (please specify)	I don’t remember	I do not take any other the medications listed above
100	Yes	Cambridge		Yes	Yes	IM_1MopC9vkLmhKpJs	Yes	No	No	No		Parent(s)		I do not take any other the medications listed above
100	Yes	Chelmsford		Yes	Yes	IM_1MopC9vkLmhKpJs	No	No	No	Yes	Use ice or run under cold water until bleeding slows/ stops	Parent(s)		I do not take any other the medications listed above
100	Yes	Chelmsford		Yes	No	I would not pinch the nose	Yes	No	No	No		GP		I do not take any other the medications listed above
100	Yes	Other (give details)	Broomfield	Yes	Yes	IM_1MopC9vkLmhKpJs	No	Yes	No	No		Other (please specify)	first aid	I do not take any other the medications listed above
100	Yes	Chelmsford		Yes	Yes	IM_1MopC9vkLmhKpJs	Yes	No	No	Yes	Keep the head still because everyone says forward or backward I can never remember	Parent(s)		I do not take any other the medications listed above
100	Yes	Chelmsford		No	Yes	IM_1MopC9vkLmhKpJs	Yes	No	No	No		Parent(s)		I do not take any other the medications listed above
100	Yes	Chelmsford		Yes	Yes	IM_1MopC9vkLmhKpJs	Yes	No	No	No		Parent(s)		I do not take any other the medications listed above
100	Yes	Cambridge		No	Yes	IM_1MopC9vkLmhKpJs	No	Yes	No	No		Other (please specify)	University medical school	I do not take any other the medications listed above
100	Yes	Chelmsford		Yes	Yes	IM_78TAhz98V6BJ26y	No	No	Yes	No		Parent(s)		I do not take any other the medications listed above
100	Yes	Chelmsford		Yes	Yes	IM_78TAhz98V6BJ26y	No	Yes	No	No		Other (please specify)		I do not take any other the medications listed above
100	Yes	Cambridge		Yes	No	I would not pinch the nose	No	No	No	Yes	Sitting up straight	Other (please specify)	And gps over years as I’ve had issues with them	I do not take any other the medications listed above
100	Yes	Cambridge		Yes	Yes	IM_78TAhz98V6BJ26y	No	Yes	No	No		Parent(s)		I do not take any other the medications listed above
100	Yes	Chelmsford		Yes	No	I would not pinch the nose	Yes	No	Yes	No		Parent(s)		I do not take any other the medications listed above
100	Yes	Chelmsford		Yes	Yes	IM_1MopC9vkLmhKpJs	No	No	Yes	No		Other (please specify)	Trial and error	I do not take any other the medications listed above
100	Yes	Cambridge		Yes	Yes	IM_1MopC9vkLmhKpJs	No	Yes	No	No		Parent(s)		I do not take any other the medications listed above
100	Yes	Cambridge		Yes	Yes	IM_78TAhz98V6BJ26y	No	No	No	Yes	My nose tends to bleed in my sleep (head on side) thus creating a blood clot in nasal cavity, thus then dries in my sleep	School		I do not take any other the medications listed above
100	Yes	Chelmsford		Yes	Yes	IM_1MopC9vkLmhKpJs	No	Yes	No	Yes	Ice cube	Parent(s)		I do not take any other the medications listed above
100	Yes	Cambridge		Yes	No	I would not pinch the nose	No	Yes	No	No		Online		I do not take any other the medications listed above
100	Yes	Sheffield		Yes	Yes	IM_1MopC9vkLmhKpJs	Yes	No	Yes	Yes	Also pinching the nose lower down and just tilting my head back slightly to stop the blood flowing forward	Other (please specify)	I just do what feels natural	I do not take any other the medications listed above
79	Yes	Cambridge		Yes	No	I would not pinch the nose	No	No	No	No
100	Yes	Cambridge		Yes	Yes	IM_1MopC9vkLmhKpJs	No	No	Yes	No		Parent(s)		I do not take any other the medications listed above
100	Yes	Cambridge		Yes	Yes	IM_1MopC9vkLmhKpJs	No	No	Yes	No		Parent(s)		I do not take any other the medications listed above
100	Yes	Cambridge		Yes	No	I would not pinch the nose	Yes	No	No	No		Other (please specify)	Nobody	I do not take any other the medications listed above
100	Yes	Cambridge		Yes	No	I would not pinch the nose	Yes	Yes	No	No		Other (please specify)	Unsure	I do not take any other the medications listed above
100	Yes	Chelmsford		Yes	Yes	IM_1MopC9vkLmhKpJs	No	No	Yes	No		Parent(s)		I do not take any other the medications listed above
100	Yes	Chelmsford		No	Yes	IM_78TAhz98V6BJ26y	No	Yes	No	No		Other (please specify)	No one, only assuming	I do not take any other the medications listed above
100	Yes	Cambridge		No	Yes	IM_78TAhz98V6BJ26y	No	No	Yes	No		School		I do not take any other the medications listed above
100	Yes	Chelmsford		Yes	Yes	IM_78TAhz98V6BJ26y	No	Yes	No	No		Other (please specify)	Just something I’ve learnt along the way	Aspirin
100	Yes	Cambridge		Yes	No	I would not pinch the nose	Yes	No	No	Yes	Wait for clot as massive bleeds occur	Other (please specify)	HHT clinic	I do not take any other the medications listed above
100	Yes	Cambridge		Yes	Yes	IM_1MopC9vkLmhKpJs	Yes	Yes	No	No		Other (please specify)	Friend	I do not take any other the medications listed above
100	Yes	Chelmsford		No	Yes	IM_1MopC9vkLmhKpJs	No	No	Yes	No		Other (please specify)	Don't remember.	Aspirin
100	Yes	Chelmsford		Yes	Yes	IM_78TAhz98V6BJ26y	No	Yes	No	Yes	Use ice on bridge of nose	Other (please specify)	First Aid course	I do not take any other the medications listed above
100	Yes	Chelmsford		No	Yes	IM_78TAhz98V6BJ26y	No	Yes	No	No		Parent(s)		I do not take any other the medications listed above
100	Yes	Sheffield		No	Yes	IM_78TAhz98V6BJ26y	No	Yes	No	No		Online		Warfarin
100	Yes	Cambridge		Yes	Yes	IM_1MopC9vkLmhKpJs	No	No	Yes	No		Other (please specify)	+school. +scouts	I do not take any other the medications listed above
100	Yes	Chelmsford		Yes	Yes	IM_78TAhz98V6BJ26y	Yes	No	Yes	No		Parent(s)		I do not take any other the medications listed above
100	Yes	Chelmsford		Yes	Yes	IM_1MopC9vkLmhKpJs	No	Yes	No	No		Parent(s)		I do not take any other the medications listed above
100	Yes	Cambridge		No	Yes	IM_1MopC9vkLmhKpJs	Yes	Yes	No	No		Parent(s)		I do not take any other the medications listed above
100	Yes	Other (give details)	Addenbrookes	Yes	Yes	IM_1MopC9vkLmhKpJs	No	Yes	No	No		Other (please specify)	Common sense	I do not take any other the medications listed above
29	Yes	Chelmsford		Yes
100	Yes	Cambridge		Yes	Yes	IM_1MopC9vkLmhKpJs	No	Yes	No	No		Other (please specify)	Friend	I do not take any other the medications listed above
100	Yes	Basildon		Yes	Yes	IM_1MopC9vkLmhKpJs	No	No	Yes	No		Parent(s)		I do not take any other the medications listed above
100	Yes	Bradford		Yes	Yes	IM_78TAhz98V6BJ26y	No	Yes	No	Yes	Nasal sponge or gauze	Other (please specify)	Training whilst voluntary fireman	I do not take any other the medications listed above
100	Yes	Bradford		Yes	Yes	IM_78TAhz98V6BJ26y	No	Yes	No	No		Other (please specify)	No one	I do not take any other the medications listed above
100	Yes	Chelmsford		Yes	Yes	IM_1MopC9vkLmhKpJs	No	Yes	No	No		Other (please specify)	-	I do not take any other the medications listed above
100	Yes	Bradford		Yes	Yes	IM_78TAhz98V6BJ26y	No	No	No	Yes	Breathing in first before hold mouth. Then breathing out afterwards	GP		I do not take any other the medications listed above
100	Yes	Chelmsford		Yes	Yes	IM_1MopC9vkLmhKpJs	No	Yes	No	No		Parent(s)		I do not take any other the medications listed above
100	Yes	Chelmsford		Yes	No	I would not pinch the nose	Yes	Yes	No	No		Parent(s)		I do not take any other the medications listed above
100	Yes	Chelmsford		Yes	Yes	IM_1MopC9vkLmhKpJs	No	Yes	No	No		School		I do not take any other the medications listed above
93	Yes	Chelmsford		Yes	No	IM_1MopC9vkLmhKpJs	Yes	No	Yes	No		Parent(s)		I do not take any other the medications listed above
100	Yes	Sheffield		Yes	No	I would not pinch the nose	No	Yes	No	No		Parent(s)		I do not take any other the medications listed above
100	Yes	Cambridge		Yes	No	I would not pinch the nose	No	Yes	No	No		Online		I do not take any other the medications listed above
100	Yes	Chelmsford		Yes	No	IM_1MopC9vkLmhKpJs	Yes	No	Yes	No		Online		I do not take any other the medications listed above
100	Yes	Cambridge		No	Yes	IM_78TAhz98V6BJ26y	Yes	No	Yes	No		School		I do not take any other the medications listed above
100	Yes	Chelmsford		Yes	Yes	IM_1MopC9vkLmhKpJs	No	Yes	No	No		School		I do not take any other the medications listed above
100	Yes	Cambridge		No	No	I would not pinch the nose	No	No	No	No		Parent(s)		I do not take any other the medications listed above
100	Yes	Chelmsford		Yes	No	I would not pinch the nose	Yes	Yes	No	No		School		I do not take any other the medications listed above
100	Yes	Chelmsford		Yes	Yes	IM_1MopC9vkLmhKpJs	No	No	Yes	No		Parent(s)		I do not take any other the medications listed above
100	Yes	Chelmsford		Yes	Yes	IM_78TAhz98V6BJ26y	No	Yes	No	No		Other (please specify)	Hospital	I do not take any other the medications listed above
100	Yes	Chelmsford		No	Yes	IM_1MopC9vkLmhKpJs	Yes	Yes	No	No		Other (please specify)	Common sense?	I do not take any other the medications listed above
100	Yes	Bradford		No	Yes	IM_1MopC9vkLmhKpJs	No	No	Yes	No		Online		I do not take any other the medications listed above
100	Yes	Chelmsford		Yes	No	I would not pinch the nose	Yes	No	No	Yes	Hold ice/cold water in mouth if possible	Online		I do not take any other the medications listed above
100	Yes	Chelmsford		Yes	Yes	IM_1MopC9vkLmhKpJs	Yes	Yes	No	No		Parent(s)		I do not take any other the medications listed above
100	Yes	Chelmsford		Yes	Yes	IM_78TAhz98V6BJ26y	No	Yes	No	No		Other (please specify)	First aid course	I do not take any other the medications listed above
100	Yes	Chelmsford		Yes	Yes	IM_78TAhz98V6BJ26y	No	Yes	No	Yes	Lean forwards, pinch bridge of nose, catch blood with tissue	Other (please specify)	RlSS lifeguarding qualification	I do not take any other the medications listed above
100	Yes	Cambridge		Yes	Yes	IM_1MopC9vkLmhKpJs	No	Yes	No	No		School		I do not take any other the medications listed above
100	Yes	Chelmsford		Yes	Yes	IM_1MopC9vkLmhKpJs	No	No	Yes	No		Parent(s)		I do not take any other the medications listed above
100	Yes	Cambridge		Yes	Yes	IM_1MopC9vkLmhKpJs	No	No	Yes	No		Parent(s)		Warfarin
100	Yes	Cambridge		No	Yes	IM_1MopC9vkLmhKpJs	Yes	No	Yes	No		School		I do not take any other the medications listed above
100	Yes	Bradford		Yes	Yes	IM_1MopC9vkLmhKpJs	Yes	No	Yes	No		Other (please specify)	Brother	I do not take any other the medications listed above
100	Yes	Chelmsford		Yes	No	I would not pinch the nose	Yes	No	Yes	No		School		I do not take any other the medications listed above
100	Yes	Chelmsford		Yes	Yes	IM_1MopC9vkLmhKpJs	No	Yes	No	No		Other (please specify)	First aid course	I do not take any other the medications listed above
29	Yes	Cambridge		No
100	Yes	Cambridge		Yes	Yes	IM_78TAhz98V6BJ26y	No	Yes	No	No		Online		I do not take any other the medications listed above
100	Yes	Cambridge		Yes	Yes	IM_78TAhz98V6BJ26y	No	No	No	No		Other (please specify)	Really don’t know	I do not take any other the medications listed above
29	Yes	Cambridge		Yes

## Sheet: Staff
Progress	Consent	Q19	Q19_5_TEXT	Q1	Q1_8_TEXT	Q2	Q3	Q4	Q5	Q6	Q7	Q8	Q8_1_TEXT	Q9
Progress	I agree to take part in this study	Which City/Hospital do you work in? - Selected Choice	Which City/Hospital do you work in? - Other (Give details) - Text	What is your role? (please select the most suitable option.) - Selected Choice	What is your role? (please select the most suitable option.) - Other (please specify) - Text	Have you ever been involved in caring for a person with a nose bleed?	Pinching the nose?	If you would pinch the nose - where would you pinch?	Plugging or blocking the nostril(s)?	Holding the head forwards?	Holding the head backwards?	Using other method? (Please specify.) - Selected Choice	Using other method? (Please specify.) - Yes - Text	Any comments?
100	Yes	Sheffield		Registrar		Yes	Yes	IM_78TAhz98V6BJ26y	No	No	No	Yes	Cautery or packing as required
100	Yes	Sheffield		Prefer not to say		Yes	Yes	IM_78TAhz98V6BJ26y	No	Yes	No	No
100	Yes	Sheffield		Nurse		Yes	Yes	IM_1MopC9vkLmhKpJs	No	No	No	Yes	Natural position. Looking forward
100	Yes	Sheffield		Other (please specify)	Paramedic	Yes	No	IM_1MopC9vkLmhKpJs	No	Yes	No	Yes	Cold item on bridge of nose
100	Yes	Sheffield		Other (please specify)	Senior advanced clinical practitioner	Yes	Yes	IM_78TAhz98V6BJ26y	No	Yes	No	No		If pinching soft bit for 20 mins doesn’t work. Same again. Then if still not stopped rapid rhino
100	Yes	Other (Give details)	It’s spelt Sheffield!	Registrar		Yes	Yes	IM_78TAhz98V6BJ26y	Yes	Yes	No	Yes	The pictures are a little binary. I pinch the soft part of the nose. When it comes to plugging - the use of nasal packing is employed.
100	Yes	Sheffield		Registrar		Yes	Yes	IM_78TAhz98V6BJ26y	Yes	No	No	No
100	Yes	Sheffield		Nurse		Yes	Yes	IM_1MopC9vkLmhKpJs	Yes	Yes	No	No
100	Yes	Sheffield		Registrar		Yes	Yes	IM_78TAhz98V6BJ26y	No	Yes	No	No
100	Yes	Sheffield		SHO/Clinical fellow		Yes	Yes	IM_1MopC9vkLmhKpJs	No	Yes	No	No
100	Yes	Sheffield		SHO/Clinical fellow		Yes	Yes	IM_78TAhz98V6BJ26y	Yes	Yes	No	No
100	Yes	Sheffield		Foundation Year Doctor		No	Yes	IM_1MopC9vkLmhKpJs	No	Yes	No	No
100	Yes	Sheffield		Registrar		Yes	Yes	IM_78TAhz98V6BJ26y	No	No	Yes	No
100	Yes	Sheffield		Foundation Year Doctor		Yes	Yes	IM_78TAhz98V6BJ26y	No	Yes	No	No
100	Yes	Sheffield		Foundation Year Doctor		Yes	Yes	IM_1MopC9vkLmhKpJs	No	Yes	No	No
100	Yes	Sheffield		SHO/Clinical fellow		Yes	Yes	IM_1MopC9vkLmhKpJs	No	Yes	No	No
100	Yes	Sheffield		SHO/Clinical fellow		Yes	Yes	IM_78TAhz98V6BJ26y	No	Yes	No	Yes
100	Yes	Sheffield		Other (please specify)	Paramedic	Yes	Yes	IM_1MopC9vkLmhKpJs	No	Yes	No	Yes	Rhino clips, but they rarely work
100	Yes	Sheffield		Other (please specify)	ACP	Yes	Yes	IM_1MopC9vkLmhKpJs	No	Yes	No	Yes	Nose peg	Pinching fleshy part nose just distal to bone.
100	Yes	Sheffield		Other (please specify)	Paramedic	Yes	Yes	IM_78TAhz98V6BJ26y	No	No	No	Yes	Rhinoplasty	N
100	Yes	Sheffield		Nurse		Yes	Yes	IM_78TAhz98V6BJ26y	No	Yes	No	No
100	Yes	Other (Give details)		Other (please specify)	Paramedic	Yes	Yes	IM_1MopC9vkLmhKpJs	Yes	Yes	No	Yes	Nose clip
100	Yes	Sheffield		Nurse		Yes	Yes	IM_1MopC9vkLmhKpJs	No	Yes	No	No
100	Yes	Sheffield		Nurse		Yes	Yes	IM_1MopC9vkLmhKpJs	No	Yes	No	Yes	Apply ice compress. Or clip sometimes arrive with patient from YAS
100	Yes	Sheffield		Physician's Assistant		Yes	Yes	IM_78TAhz98V6BJ26y	No	Yes	No	Yes	Use a rhino clamp
14	Yes
100	Yes	Cambridge		Other (please specify)	HCA + Nursing apprentice	Yes	Yes	IM_78TAhz98V6BJ26y	No	Yes	No	Yes	If clipped + still bleeding bandage inside stockinette	Ice pack on back of neck
100	Yes	Cambridge		Other (please specify)	Student Dr	No	Yes	IM_1MopC9vkLmhKpJs	No	Yes	No	No
100	Yes	Sheffield		Nurse		Yes	Yes	IM_1MopC9vkLmhKpJs	No	Yes	No	Yes	Ice on face and neck
100	Yes	Sheffield		Other (please specify)	Emergency Nurse Practitioner	Yes	Yes	IM_78TAhz98V6BJ26y	No	Yes	No	Yes	As well as pinching can apply ice to forehead and neck. Tell them not swallow any blood but to spit it out. If it continued &gt;20 mins would use a rapid rhino if in ED. If in the community would consider getting the pt to ED as all 1st aid measures had not helped.
100	Yes	Cambridge		Nurse		Yes	Yes	IM_1MopC9vkLmhKpJs	No	Yes	No	Yes	Used to routinely bolster, now only use for slow drip - usually at patients request
100	Yes			Nurse		Yes	Yes	IM_78TAhz98V6BJ26y	Yes	No	No	No
100	Yes	Cambridge		Nurse		Yes	Yes	IM_1MopC9vkLmhKpJs	No	Yes	No	No
100	Yes	Cambridge		Nurse		Yes	Yes	IM_78TAhz98V6BJ26y	No	Yes	No	No
100	Yes	Sheffield		Other (please specify)	Paramedic	Yes	Yes	IM_1MopC9vkLmhKpJs	Yes,No	Yes	No	No
100	Yes	Cambridge		Health Care Assistant		Yes	Yes	IM_1MopC9vkLmhKpJs	No	No	Yes	No
100	Yes	Sheffield		Prefer not to say		Yes	Yes	IM_1MopC9vkLmhKpJs	Yes	No	Yes	Yes	Ice on head
100	Yes	Sheffield		Nurse		Yes	Yes	IM_78TAhz98V6BJ26y	No	Yes	No	No
36	Yes	Sheffield		Health Care Assistant		Yes
100	Yes	Sheffield		SHO/Clinical fellow		Yes	Yes	IM_78TAhz98V6BJ26y	No	Yes	No	No
14	Yes
100	No
100	Yes	Cambridge		Health Care Assistant		Yes	Yes	IM_1MopC9vkLmhKpJs	No	Yes	No	No
100	Yes	Cambridge		Other (please specify)	Research Nurse	Yes	Yes	IM_78TAhz98V6BJ26y	Yes	No	No	No		Nose clip makes pinching easier
100	Yes	Cambridge		Nurse		Yes	Yes	IM_1MopC9vkLmhKpJs	No	Yes	No	No
100	Yes	Cambridge		Nurse		Yes	Yes	IM_1MopC9vkLmhKpJs	No	Yes	No	Yes	Ice packs
100	Yes	Cambridge		Nurse		Yes	Yes	IM_1MopC9vkLmhKpJs	No	Yes	No	No
100	Yes	Cambridge		Health Care Assistant		Yes	Yes	IM_1MopC9vkLmhKpJs	Yes	Yes	No	Yes	Nose pincher, ice packs.
100	Yes	Other (Give details)	Cambridge	Nurse		Yes	Yes	IM_78TAhz98V6BJ26y	Yes	Yes	No	No
100	Yes	Cambridge		Nurse		Yes	Yes	IM_78TAhz98V6BJ26y	Yes	No	Yes	No
100	Yes	Cambridge		Nurse		Yes	Yes	IM_1MopC9vkLmhKpJs	Yes	Yes	No	No
100	Yes	Cambridge		Nurse		Yes	Yes	IM_1MopC9vkLmhKpJs	Yes	Yes	No	No
100	Yes	Cambridge		Nurse		Yes	Yes	IM_1MopC9vkLmhKpJs	Yes	Yes	No	No
100	Yes	Cambridge		Nurse		Yes	Yes	IM_78TAhz98V6BJ26y	Yes	Yes	No	No
100	Yes	Cambridge		Nurse		Yes	Yes	IM_78TAhz98V6BJ26y	No	Yes	No	Yes	Nose peg, bolster, Ice
100	Yes	Cambridge		Health Care Assistant		Yes	Yes	IM_1MopC9vkLmhKpJs	No	Yes	No	Yes	Pegs
100	Yes	Cambridge		Nurse		Yes	Yes	IM_78TAhz98V6BJ26y	No	Yes	No	Yes	cold compress on the back of the head
100	Yes	Cambridge		Nurse		Yes	Yes	IM_78TAhz98V6BJ26y	No	Yes	No	Yes	nose clip and possibly ice pack on back of neck (not directly on the bare skin)
100	Yes	Cambridge		Nurse		Yes	Yes	IM_1MopC9vkLmhKpJs	Yes	Yes	No	Yes		Use nose plug and also ice to back of the neck
100	Yes	Cambridge		Health Care Assistant		Yes	Yes	IM_1MopC9vkLmhKpJs	No	Yes	No	No
100	Yes	Cambridge		Nurse		Yes	Yes	IM_78TAhz98V6BJ26y	No	Yes	No	No
100	Yes	Cambridge		Nurse		Yes	Yes	IM_1MopC9vkLmhKpJs	No	No	Yes	No
100	Yes	Sheffield		Nurse		Yes	Yes	IM_1MopC9vkLmhKpJs	Yes	No	Yes	No
100	Yes	Cambridge		Nurse		Yes	Yes	IM_1MopC9vkLmhKpJs	No	Yes	No	Yes	Apply a clip to pinch the upper part of the nose. Patient to lean forward and spit blood in a bowl if it trickles down the throat, not to swallow it. Might try ice pack on neck.	Would also check if patient is anticoagulated and if the BP is high as these would be treateable to stop the nosebleed.
100	No
100	Yes	Cambridge		Nurse		Yes	Yes	IM_1MopC9vkLmhKpJs	Yes	Yes	No	No
14	Yes
100	Yes	Sheffield		SHO/Clinical fellow		Yes	Yes	IM_78TAhz98V6BJ26y	No	No	Yes	No
100	Yes	Cambridge		Health Care Assistant		No	Yes	IM_1MopC9vkLmhKpJs	Yes	Yes	No	No
100	Yes	Chelmsford		SHO/Clinical fellow		Yes	Yes	IM_78TAhz98V6BJ26y	Yes	Yes	No	No
100	Yes	Chelmsford		Health Care Assistant		Yes	Yes	IM_78TAhz98V6BJ26y	Yes	Yes	No	No
100	Yes	Sheffield		Other (please specify)	Paramedic	Yes	Yes	IM_1MopC9vkLmhKpJs	No	Yes	No	No		Rhino clip and 10 minutes of strong pressure
100	Yes	Other (Give details)	Broomfield	Nurse		Yes	Yes	IM_1MopC9vkLmhKpJs	Yes	Yes	No	No
100	Yes	Chelmsford		Nurse		Yes	Yes	IM_78TAhz98V6BJ26y	Yes	Yes	No	No
100	Yes	Other (Give details)	Derbyshire	Other (please specify)	Paramedic	Yes	Yes	IM_78TAhz98V6BJ26y	No	Yes	No	Yes	Rhinopinch
100	Yes	Chelmsford		Nurse		Yes	No	I would not pinch the nose	Yes	No	Yes	No
100	Yes	Chelmsford		Nurse		Yes	Yes	IM_1MopC9vkLmhKpJs	Yes	Yes	No	No
100	Yes	Chelmsford		SHO/Clinical fellow		Yes	Yes	IM_78TAhz98V6BJ26y	Yes	Yes	No	No
100	Yes	Chelmsford		Health Care Assistant		Yes	Yes	IM_1MopC9vkLmhKpJs	No	Yes	No	No		Sitting upright helps
100	Yes	Cambridge		Physician's Assistant		No	Yes	IM_1MopC9vkLmhKpJs	No	Yes	No	No
100	Yes			Nurse		Yes	Yes	IM_1MopC9vkLmhKpJs	Yes	No	Yes	Yes	Cold press
100	Yes	Chelmsford		Nurse		Yes	Yes	IM_1MopC9vkLmhKpJs	No	Yes	No	Yes	Ice packs
100	Yes	Cambridge		Nurse		Yes	Yes	IM_1MopC9vkLmhKpJs	Yes	No	Yes	No
100	Yes	Chelmsford		Consultant		Yes	Yes	IM_78TAhz98V6BJ26y	No	Yes	No	No		I presume this is immediate first aid and not referring to any other method
100	Yes	Chelmsford		Nurse		Yes	Yes	IM_1MopC9vkLmhKpJs	No	Yes	No	Yes	Packing nose yes, but not blocking them. Nasal tampon and bolster
100	No
100	Yes	Sheffield		Other (please specify)	Paramedic	Yes	Yes	IM_1MopC9vkLmhKpJs	Yes	Yes	No	Yes	Cold compress
100	Yes	Sheffield		Prefer not to say		Yes	Yes	IM_1MopC9vkLmhKpJs	No	Yes	No	No
100	Yes	Other (Give details)	Leicester	Other (please specify)	Medical student	Yes	Yes	IM_78TAhz98V6BJ26y	No	Yes	No	Yes	Initially, considering an ice pack on the back of the neck
14	Yes
100	Yes	Chelmsford		SHO/Clinical fellow		Yes	Yes	IM_1MopC9vkLmhKpJs	Yes	Yes	No	No
100	Yes	Cambridge		Health Care Assistant		No	Yes	IM_1MopC9vkLmhKpJs	Yes	No	Yes	No
100	Yes	Bradford		Foundation Year Doctor		No	Yes	IM_1MopC9vkLmhKpJs	No	Yes	Yes	No
100	Yes	Bradford		Registrar		Yes	Yes	IM_78TAhz98V6BJ26y	Yes	Yes	No	Yes		Ice cubes , nasal packing , cautry
100	Yes	Bradford		SHO/Clinical fellow		Yes	Yes	IM_78TAhz98V6BJ26y	No	Yes	No	No
100	Yes	Bradford		Registrar		Yes	Yes	IM_78TAhz98V6BJ26y	No	Yes	No	Yes	Cauterise if obvious point of bleed identified
100	Yes	Bradford		Other (please specify)	ACP	Yes	Yes	IM_1MopC9vkLmhKpJs	No	Yes	No	No
100	Yes	Other (Give details)	Bradford	Other (please specify)	Advanced practitioner	Yes	Yes	IM_78TAhz98V6BJ26y	No	Yes	No	No
100	Yes	Bradford		Nurse		Yes	Yes	IM_1MopC9vkLmhKpJs	Yes	No	No	No
100	Yes	Bradford		SHO/Clinical fellow		Yes	Yes	IM_1MopC9vkLmhKpJs	No	Yes	No	No
100	Yes	Bradford		Consultant		Yes	Yes	IM_1MopC9vkLmhKpJs	No	Yes	No	Yes		Nose clip if able as consistent pressure and patients tend to let go, pinching site is as high up without going on to the hard bridge
100	Yes	Other (Give details)	Leeds	SHO/Clinical fellow		Yes	Yes	IM_78TAhz98V6BJ26y	No	Yes	No	No
100	Yes	Bradford		Other (please specify)	Advance Clinical Practitioner	Yes	Yes	IM_78TAhz98V6BJ26y	No	Yes	No	Yes		Sucking on ice cube
100	Yes	Bradford		SHO/Clinical fellow		Yes	Yes	IM_78TAhz98V6BJ26y	No	Yes	No	No
100	Yes	Sheffield		Other (please specify)	Paramedic	Yes	Yes	IM_1MopC9vkLmhKpJs	No	No	No	Yes	Pinching the nose and holding for 10 mins. Also getting them to stop talking	Get them sat down and stop doing any thing else
100	Yes	Other (Give details)	Broomfield	SHO/Clinical fellow		Yes	Yes	IM_78TAhz98V6BJ26y	No	Yes	No	No
36	Yes	Chelmsford		Other (please specify)	Physician associate	Yes
100	Yes	Cambridge		Nurse		Yes	Yes	IM_78TAhz98V6BJ26y	No	Yes	No	No
100	Yes	Cambridge		Nurse		Yes	Yes	IM_78TAhz98V6BJ26y	Yes	Yes	No	Yes
100	Yes	Cambridge		Nurse		Yes	Yes	IM_1MopC9vkLmhKpJs	Yes	Yes	No	Yes	nasal PEG
100	Yes	Cambridge		Nurse		Yes	Yes	IM_1MopC9vkLmhKpJs	No	Yes	No	No
100	Yes	Cambridge		Nurse		Yes	Yes	IM_1MopC9vkLmhKpJs	No	Yes	No	No
100	Yes	Cambridge		Nurse		Yes	Yes	IM_1MopC9vkLmhKpJs	Yes	Yes	No	No
100	Yes	Cambridge		Nurse		Yes	Yes	IM_78TAhz98V6BJ26y	Yes	Yes	No	Yes	Apply ice pack on the back of the neck
100	Yes	Cambridge		Nurse		Yes	Yes	IM_78TAhz98V6BJ26y	No	Yes	No	No
100	Yes	Cambridge		Health Care Assistant		Yes	Yes	IM_1MopC9vkLmhKpJs	Yes	Yes	Yes	No
100	Yes	Cambridge		Health Care Assistant		Yes	Yes	IM_1MopC9vkLmhKpJs	Yes	No	Yes	Yes	nose round gauze on the nose	ENT training for ED team will be useful
100	Yes	Cambridge		Nurse		Yes	Yes	IM_78TAhz98V6BJ26y	Yes	Yes	No	No
100	Yes	Cambridge		Nurse		Yes	Yes	IM_1MopC9vkLmhKpJs	No	Yes	No	Yes	ice pack
100	Yes	Cambridge		Nurse		Yes	Yes	IM_1MopC9vkLmhKpJs	No	Yes	No	Yes	Using a nasal peg
100	Yes	Cambridge		Nurse		Yes	Yes	IM_78TAhz98V6BJ26y	Yes	Yes	No	Yes
100	Yes	Cambridge		Nurse		Yes	Yes	IM_78TAhz98V6BJ26y	No	Yes	No	No
100	Yes	Cambridge		Other (please specify)	Mental Health Support Worker	No	No	I would not pinch the nose	Yes	No	Yes	No
100	Yes	Chelmsford		Nurse		Yes	Yes	IM_1MopC9vkLmhKpJs	No	Yes	No	No
100	Yes	Sheffield		Other (please specify)	Student paramedic (3yr)	Yes	Yes	IM_1MopC9vkLmhKpJs	No	Yes	No	Yes	"clothes clip" to have my hands free
36	Yes	Tunbridge Wells		Nurse		Yes
100	Yes	Chelmsford		Other (please specify)	Student	No	Yes	IM_78TAhz98V6BJ26y	No	Yes	No	No
14	Yes
100	Yes	Cambridge		Nurse		Yes	Yes	IM_1MopC9vkLmhKpJs	No	Yes	No	Yes	Pinch bridge of nose.
100	Yes	Sheffield		Nurse		No	Yes	IM_1MopC9vkLmhKpJs	Yes	Yes	No	No
36	Yes	Sheffield		Other (please specify)	Paramedic	Yes
100	Yes	Sheffield		Other (please specify)	Student Paramedic	Yes	Yes	IM_1MopC9vkLmhKpJs	No	No	No	No		Sit patient upright and pinch the nose higher up the bridge. Encouraging them to try not to blow their nose or sniff once a clot has formed.
100	Yes	Sheffield		Other (please specify)		Yes	Yes	IM_78TAhz98V6BJ26y	Yes	Yes	No	No
